# Supplementary material for: RECODE - Relational Ecological COrpus for Data Extraction
Source: Biodivers Data J. 2026 Apr 17;14:e177365. doi: 10.3897/BDJ.14.e177365 (PMC13109734; doi:10.3897/BDJ.14.e177365)
Supplement: Supplementary material 1 — Taxa table - Araneae [file bdj-14-e177365-s001.csv]

annotated_as	term	count	ids	family	genus	notes
Tmarus hystrix	Tmarus hystrix	2	spider_010	Thomisidae	Tmarus
Caponina alejandroi	Caponina alejandroi	1	spider_011	Caponiidae	Caponina
Caponina bochalema	Caponina bochalema	1	spider_011	Caponiidae	Caponina
Caponina huila	Caponina huila	1	spider_011	Caponiidae	Caponina
Langelurillus ter - tius	Langelurillus tertius	1	spider_012	Salticidae	Langelurillus
Langelurillus tertius	Langelurillus tertius	1	spider_012	Salticidae	Langelurillus
Ahijuna patoruzito	Ahijuna patoruzito	2	spider_013	Salticidae	Ahijuna
Lumptibiella	Lumptibiella	1	spider_013	Salticidae	Lumptibiella	to delete
Lumptibiella camporum	Lumptibiella camporum	1	spider_013	Salticidae	Lumptibiella
Lumptibiella chacoensis	Lumptibiella chacoensis	1	spider_013	Salticidae	Lumptibiella
Lumptibiella paranensis	Lumptibiella paranensis	1	spider_013	Salticidae	Lumptibiella
P . opilionoides	Pholcus opilionoides	1	spider_014	Pholcidae	Pholcus
Patelloceto murphyorum	Patelloceto murphyorum	1	spider_015	Trachelidae	Patelloceto
Patelloceto thomasi	Patelloceto thomasi	1	spider_015	Trachelidae	Patelloceto
Orthobula sudamericana	Orthobula sudamericana	2	spider_016	Trachelidae	Orthobula
Neoscona byzanthina	Neoscona byzanthina	1	spider_017	Araneidae	Neoscona
Aculepeira armida	Aculepeira armida	1	spider_018	Araneidae	Aculepeira
Tamgrinia palpator	Tamgrinia palpator	1	spider_019	Agelenidae	Tamgrinia
Titanoeca asimilis	Titanoeca asimilis	1	spider_019	Titanoecidae	Titanoeca
Eucyrtops ksenijae	Eucyrtops ksenijae	2	spider_020	Idiopidae	Eucyrtops
Hogna radiata	Hogna radiata	1	spider_021	Lycosidae	Hogna
Larinia chloris	Larinia chloris	1	spider_022	Araneidae	Larinia
Larinia lineata	Larinia lineata	1	spider_022	Araneidae	Larinia
Hamataliwa pentagona	Hamataliwa pentagona	2	spider_023	Oxyopidae	Hamataliwa
Neoscona usbonga	Neoscona usbonga	1	spider_023	Araneidae	Neoscona
Vailimia ajmerensis	Vailimia ajmerensis	1	spider_024	Salticidae	Vailimia
Vailimia jharbari	Vailimia jharbari	1	spider_024	Salticidae	Vailimia
Xysticus brevidentatus	Xysticus brevidentatus	2	spider_025	Thomisidae	Xysticus
Xysticus macedonicus	Xysticus macedonicus	1	spider_025	Thomisidae	Xysticus
Silometopus curtus	Silometopus curtus	1	spider_026	Linyphiidae	Silometopus
Zelotes balcanicus	Zelotes balcanicus	3	spider_027	Gnaphosidae	Zelotes
Philodromus dispar	Philodromus dispar	1	spider_028	Philodromidae	Philodromus
Araneus holzapfelae	Hypsosinga holzapfelae	2	spider_029	Araneidae	Hypsosinga
Gandanameno fumosa	Gandanameno fumosa	2	spider_030	Eresidae	Gandanameno
B . youyiensis	Simonia youyiensis	1	spider_031	Theridiosomatidae	Simonia
Baalzebub youyiensis	Simonia youyiensis	1	spider_031	Theridiosomatidae	Simonia
Angaeus verrucosus	Angaeus verrucosus	2	spider_032	Thomisidae	Angaeus
Hasarius raychaudhurii	Hasarius raychaudhurii	1	spider_033	Salticidae	Hasarius
Diaea subdola	Diaea subdola	1	spider_034	Thomisidae	Diaea
Centromerus arcanus	Centromerus arcanus	1	spider_035	Linyphiidae	Centromerus
Diphya wulingensis	Diphya wulingensis	1	spider_036	Tetragnathidae	Diphya
O . navus	Oecobius navus	1	spider_037	Oecobiidae	Oecobius
Oecobius navus	Oecobius navus	1	spider_037	Oecobiidae	Oecobius
Pseudeuophrys lanigera	Pseudeuophrys lanigera	1	spider_038	Salticidae	Pseudeuophrys
Conifaber manicoba	Conifaber manicoba	2	spider_039	Uloboridae	Conifaber
Pandava laminata	Pandava laminata	2	spider_040	Titanoecidae	Pandava
Cyrtarachne nagasakiensis	Cyrtarachne nagasakiensis	2	spider_041	Araneidae	Cyrtarachne
Occobius cellariorum	Oecobius cellariorum	1	spider_042	Oecobiidae	Oecobius
Oecobius putus	Oecobius putus	1	spider_042	Oecobiidae	Oecobius
Ibala minshullae	Ibala minshullae	1	spider_043	Gnaphosidae	Ibala
Agroeca brunnea	Agroeca brunnea	1	spider_044	Liocranidae	Agroeca
Agroeca dentigera	Agroeca dentigera	1	spider_044	Liocranidae	Agroeca
Leucauge granulata	Leucauge granulata	1	spider_045	Tetragnathidae	Leucauge
Mermessus denticulatus	Mermessus denticulatus	1	spider_046	Linyphiidae	Mermessus
Afroceto	Afroceto	1	spider_047	Trachelidae	Afroceto	to delete
Afroceto africana	Afroceto africana	1	spider_047	Trachelidae	Afroceto
Alcimochthes limbatus	Alcimochthes limbatus	1	spider_048	Thomisidae	Alcimochthes
Domatha vivida	Domatha vivida	1	spider_048	Thomisidae	Domatha
Tarrocanus capra	Tarrocanus capra	1	spider_048	Thomisidae	Tarrocanus
Tarrocanus jaffnaensis	Tarrocanus jaffnaensis	1	spider_048	Thomisidae	Tarrocanus
M . urdujae	Masteria urdujae	2	spider_049	Dipluridae	Masteria
Masteria urdujae	Masteria urdujae	3	spider_049	Dipluridae	Masteria
S . senoculata	Spermophora senoculata	1	spider_050	Pholcidae	Spermophora
C . lycosoides	Cybaeodamus lycosoides	1	spider_051	Zodariidae	Cybaeodamus
Cybaeodamus lycosoides	Cybaeodamus lycosoides	2	spider_051	Zodariidae	Cybaeodamus
Cybaeodamus meridionalis	Cybaeodamus meridionalis	1	spider_051	Zodariidae	Cybaeodamus
Euophrys sulphurea	Euophrys sulphurea	1	spider_052	Salticidae	Euophrys
Neon levis	Neon levis	1	spider_052	Salticidae	Neon
Pellenes brevis	Pellenes brevis	1	spider_052	Salticidae	Pellenes
Sibianor aurocinctus	Sibianor aurocinctus	2	spider_052	Salticidae	Sibianor
Scopocira albertoi	Scopocira albertoi	1	spider_053	Salticidae	Scopocira
Scopocira crotalica	Scopocira crotalica	1	spider_053	Salticidae	Scopocira
Scopocira panamena	Scopocira dentichelis	1	spider_053	Salticidae	Scopocira
Scopocira tenella	Scopocira tenella	1	spider_053	Salticidae	Scopocira
Pholcus xianrendong	Pholcus xianrendong	1	spider_054	Pholcidae	Pholcus
A . clarindoi	Alpaida clarindoi	1	spider_055	Araneidae	Alpaida
Alpaida clarindoi	Alpaida clarindoi	2	spider_055	Araneidae	Alpaida
O . sericeus	Olios sericeus	1	spider_056	Sparassidae	Olios
M . marginatus	Menemerus marginatus	1	spider_057	Salticidae	Menemerus
Plexippoides flavescens	Plexippoides flavescens	1	spider_057	Salticidae	Plexippoides
Bisetifer cephalotus	Bisetifer cephalotus	2	spider_058	Linyphiidae	Bisetifer
Bisetifer gruzin	Bisetifer gruzin	1	spider_058	Linyphiidae	Bisetifer
Dolichognatha lonarensis	Dolichognatha lonarensis	2	spider_060	Tetragnathidae	Dolichognatha
Amycus albipalpus	Amycus albipalpus	1	spider_061	Salticidae	Amycus
Amycus spectabilis	Amycus spectabilis	1	spider_061	Salticidae	Amycus
Thymoites hupingensis	Thymoites hupingensis	2	spider_062	Theridiidae	Thymoites
Dictis ganeshi	Dictis striatipes	2	spider_063	Scytodidae	Dictis
Zoropsis pekingensis	Zoropsis pekingensis	1	spider_064	Zoropsidae	Zoropsis
Zoropsis tangi	Zoropsis tangi	1	spider_064	Zoropsidae	Zoropsis
L . tapirapensis	Lyssomanes tapirapensis	1	spider_065	Salticidae	Lyssomanes
Lyssomanes courtiali	Lyssomanes courtiali	1	spider_065	Salticidae	Lyssomanes
Lyssomanes remotus	Lyssomanes remotus	1	spider_065	Salticidae	Lyssomanes
Lyssomanes rudis	Lyssomanes rudis	1	spider_065	Salticidae	Lyssomanes
Lyssomanes tapirapensis	Lyssomanes tapirapensis	1	spider_065	Salticidae	Lyssomanes
Epeus bicuspidatus	Epeus bicuspidatus	1	spider_066	Salticidae	Epeus
Epeus glorius	Epeus glorius	1	spider_066	Salticidae	Epeus
Belisana denticulata	Belisana denticulata	1	spider_067	Pholcidae	Belisana
Miagrammopes satpudaensis	Miagrammopes satpudaensis	1	spider_068	Uloboridae	Miagrammopes
Gasteracantha geminata	Gasteracantha geminata	2	spider_069	Araneidae	Gasteracantha
Phintella alboterminus	Icius alboterminus	1	spider_071	Salticidae	Icius
Dubiaranea argenteovittata	Dubiaranea argenteovittata	1	spider_072	Linyphiidae	Dubiaranea
W . mabweana	Wadicosa mabweana	2	spider_073	Lycosidae	Wadicosa
Wadicosa enucleata	Wadicosa enucleata	2	spider_073	Lycosidae	Wadicosa
Wadicosa mabweana	Wadicosa mabweana	1	spider_073	Lycosidae	Wadicosa
Wadicosa manubriata	Wadicosa manubriata	1	spider_073	Lycosidae	Wadicosa
Cuiambuca aratangi	Cuiambuca aratangi	1	spider_074	Sparassidae	Cuiambuca
Cuiambuca borborema	Cuiambuca borborema	1	spider_074	Sparassidae	Cuiambuca
Cuiambuca vacabrava	Cuiambuca vacabrava	3	spider_074	Sparassidae	Cuiambuca
Apneumonella dongxing	Apneumonella dongxing	1	spider_075	Telemidae	Apneumonella
Xysticus sharlaa	Xysticus sharlaa	1	spider_076	Thomisidae	Xysticus
Rhitymna macilenta	Rhitymna macilenta	1	spider_077	Sparassidae	Rhitymna
Filistata insidiatrix	Filistata insidiatrix	1	spider_078	Filistatidae	Filistata
Filistata lehtineni	Filistata lehtineni	1	spider_078	Filistatidae	Filistata
Typhochrestus pekkai	Typhochrestus pekkai	2	spider_079	Linyphiidae	Typhochrestus
Latrodectus mirabilis	Latrodectus mirabilis	2	spider_080	Theridiidae	Latrodectus
Cavisternum attenboroughi	Cavisternum attenboroughi	1	spider_081	Oonopidae	Cavisternum
Avicularia rickwesti	Antillena rickwesti	1	spider_082	Theraphosidae	Antillena
Habronattus mexicanus	Habronattus mexicanus	1	spider_083	Salticidae	Habronattus
Poecilochroa tridotus	Poecilochroa tridotus	1	spider_084	Gnaphosidae	Poecilochroa
Zelotes tambaramensis	Zelotes tambaramensis	1	spider_084	Gnaphosidae	Zelotes
Anapistula panensis	Anapistula panensis	1	spider_085	Symphytognathidae	Anapistula
Anapistula zhengi	Anapistula zhengi	1	spider_085	Symphytognathidae	Anapistula
Philodromus pinetorum	Philodromus pinetorum	1	spider_086	Philodromidae	Philodromus
Clubiona analis	Clubiona analis	1	spider_087	Clubionidae	Clubiona
Actinopus tarsalis	Actinopus tarsalis	1	spider_088	Actinopodidae	Actinopus
Rhyssoleptoneta latitarsa	Rhyssoleptoneta latitarsa	1	spider_090	Leptonetidae	Rhyssoleptoneta
Palliduphantes ericaeus	Palliduphantes ericaeus	1	spider_091	Linyphiidae	Palliduphantes
Berinda cooki	Berinda cooki	2	spider_092	Gnaphosidae	Berinda
Chalcoscirtus parvulus	Chalcoscirtus parvulus	1	spider_092	Salticidae	Chalcoscirtus
Evarcha nepos	Evarcha nepos	1	spider_092	Salticidae	Evarcha
Odo patricius	Odo patricius	2	spider_093	Xenoctenidae	Odo
Z . recs	Zimiromus recs	1	spider_094	Gnaphosidae	Zimiromus
Zimiromus recs	Zimiromus recs	1	spider_094	Gnaphosidae	Zimiromus
Araneus rotundicornis	Araneus rotundicornis	1	spider_096	Araneidae	Araneus
Calommata tamdaoensis	Calommata tamdaoensis	1	spider_097	Atypidae	Calommata
Thanatus damingus	Thanatus damingus	3	spider_098	Philodromidae	Thanatus
Pseudopoda kunmingensis	Pseudopoda kunmingensis	1	spider_100	Sparassidae	Pseudopoda
Attulus jimani	Attulus jimani	1	spider_104	Salticidae	Attulus
Colaxes cibagou	Colaxes cibagou	1	spider_104	Salticidae	Colaxes
Epeus pengi	Epeus pengi	1	spider_104	Salticidae	Epeus
Evarcha zayu	Evarcha zayu	1	spider_104	Salticidae	Evarcha
Icius zang	Icius zang	1	spider_104	Salticidae	Icius
Pancorius nyingchi	Pancorius nyingchi	1	spider_104	Salticidae	Pancorius
Phintella longapophysis	Phintella longapophysis	1	spider_104	Salticidae	Phintella
Stertinius liqingae	Stertinius liqingae	1	spider_104	Salticidae	Stertinius
Artoriopsis dubia	Artoriopsis dubia	1	spider_105	Lycosidae	Artoriopsis
Eustala davalosae	Eustala davalosae	1	spider_106	Araneidae	Eustala
Mangora sandovalae	Mangora sandovalae	1	spider_106	Araneidae	Mangora
Bowie bigbrother	Bowie bigbrother	1	spider_107	Ctenidae	Bowie
Poecilochroa exoculata	Poecilochroa exoculata	1	spider_108	Gnaphosidae	Poecilochroa
Scotina celans	Scotina celans	1	spider_109	Liocranidae	Scotina
Indopadilla kanniyakumari	Indopadilla kanniyakumari	1	spider_110	Salticidae	Indopadilla
Erigone atra	Erigone atra	1	spider_111	Linyphiidae	Erigone
Taczanowskia yasuni	Taczanowskia yasuni	1	spider_112	Araneidae	Taczanowskia
Sicarius rugosus	Sicarius rugosus	1	spider_113	Sicariidae	Sicarius
Alopecosa mariae	Alopecosa mariae	1	spider_114	Lycosidae	Alopecosa
Paratheuma draneyi	Paratheuma draneyi	1	spider_115	Dictynidae	Paratheuma
Hysterocrates celerierae	Hysterocrates celerierae	1	spider_116	Theraphosidae	Hysterocrates
Raveniola fedotovi	Raveniola fedotovi	1	spider_117	Nemesiidae	Raveniola
Talnites involutus	Talanites involutus	1	spider_118	Gnaphosidae	Talanites
Walckenaeria incisa	Walckenaeria incisa	1	spider_119	Linyphiidae	Walckenaeria
Walckenaeria stylifrons	Walckenaeria stylifrons	1	spider_119	Linyphiidae	Walckenaeria
Karakumosa xinjiang	Karakumosa xinjiang	1	spider_120	Lycosidae	Karakumosa
