# Supplementary material for: RECODE - Relational Ecological COrpus for Data Extraction
Source: Biodivers Data J. 2026 Apr 17;14:e177365. doi: 10.3897/BDJ.14.e177365 (PMC13109734; doi:10.3897/BDJ.14.e177365)
Supplement: Supplementary material 2 — Taxa table - Insecta [file bdj-14-e177365-s002.csv]

annotated_as	term	count	ids	order	family	genus	notes
Allopachria bianae	Allopachria bianae	2	insecta_121_annotator_1	Coleoptera	Dytiscidae	Allopachria
Allopachria dudgeoni	Allopachria dudgeoni	1	insecta_121_annotator_1	Coleoptera	Dytiscidae	Allopachria
Allopachria jendeki	Allopachria jendeki	1	insecta_121_annotator_1	Coleoptera	Dytiscidae	Allopachria
Allopachria miaowangi	Allopachria miaowangi	1	insecta_121_annotator_1	Coleoptera	Dytiscidae	Allopachria
Allopachria nigrocatta	Allopachria nigrocatta	2	insecta_121_annotator_1	Coleoptera	Dytiscidae	Allopachria
Allopachria schoenmanni	Allopachria schoenmanni	1	insecta_121_annotator_1	Coleoptera	Dytiscidae	Allopachria
Allopachria weinbergerorum	Allopachria weinbergerorum	1	insecta_121_annotator_1	Coleoptera	Dytiscidae	Allopachria
Allopachria yiae	Allopachria yiae	1	insecta_121_annotator_1	Coleoptera	Dytiscidae	Allopachria
nigrocatta	Allopachria nigrocatta	1	insecta_121_annotator_1	Coleoptera	Dytiscidae	Allopachria
Allopachria nigrocatta	Allopachria nigrocatta	1	insecta_121_annotator_2	Coleoptera	Dytiscidae	Allopachria
Allopachria schoenmanni	Allopachria schoenmanni	1	insecta_121_annotator_2	Coleoptera	Dytiscidae	Allopachria
Allopachria weinbergeri	Allopachria weinbergeri	1	insecta_121_annotator_2	Coleoptera	Dytiscidae	Allopachria
Allopachria yiae	Allopachria yiae	1	insecta_121_annotator_2	Coleoptera	Dytiscidae	Allopachria
Allopachria bianae	Allopachria bianae	1	insecta_121_annotator_2	Coleoptera	Dytiscidae	Allopachria
Allopachria dudgeoni	Allopachria dudgeoni	1	insecta_121_annotator_2	Coleoptera	Dytiscidae	Allopachria
Allopachria jendeki	Allopachria jendeki	1	insecta_121_annotator_2	Coleoptera	Dytiscidae	Allopachria
Allopachria miaowangi	Allopachria miaowangi	1	insecta_121_annotator_2	Coleoptera	Dytiscidae	Allopachria
Grouvellinus lihataoi	Grouvellinus lihataoi	1	insecta_122_annotator_1	Coleoptera	Elmidae	Grouvellinus
Grouvellinus loong	Grouvellinus loong	1	insecta_122_annotator_1	Coleoptera	Elmidae	Grouvellinus
Grouvellinus muyinlini	Grouvellinus muyinlini	1	insecta_122_annotator_1	Coleoptera	Elmidae	Grouvellinus
Grouvellinus wangmoensissp	Grouvellinus wangmoensissp	1	insecta_122_annotator_1	Coleoptera	Elmidae	Grouvellinus
Grouvellinus buyi	Grouvellinus buyi	1	insecta_122_annotator_1	Coleoptera	Elmidae	Grouvellinus
Grouvellinus buyi	Grouvellinus buyi	1	insecta_122_annotator_2	Coleoptera	Elmidae	Grouvellinus
Grouvellinus lihataoi	Grouvellinus lihataoi	1	insecta_122_annotator_2	Coleoptera	Elmidae	Grouvellinus
Grouvellinus loong	Grouvellinus loong	1	insecta_122_annotator_2	Coleoptera	Elmidae	Grouvellinus
Grouvellinus muyinlini	Grouvellinus muyinlini	1	insecta_122_annotator_2	Coleoptera	Elmidae	Grouvellinus
Grouvellinus wangmoensissp	Grouvellinus wangmoensissp	1	insecta_122_annotator_2	Coleoptera	Elmidae	Grouvellinus
Smilidarnis similifasciatus	Smilidarnis similifasciatus	2	insecta_123_annotator_1	Hemiptera	Membracidae	Smilidarnis
Smillidamis similifasciatus	Smilidarnis similifasciatus	1	insecta_123_annotator_1	Hemiptera	Membracidae	Smilidarnis
Smilidarnis similifasciatus	Smilidarnis similifasciatus	2	insecta_123_annotator_2	Hemiptera	Membracidae	Smilidarnis
Smillidamis similifasciatus	Smilidarnis similifasciatus	1	insecta_123_annotator_2	Hemiptera	Membracidae	Smilidarnis
Isonychia Italias	Isonychia latias	2	insecta_124_annotator_1	Ephemeroptera	Isonychiidae	Isonychia
Isonychia latias	Isonychia latias	4	insecta_124_annotator_1	Ephemeroptera	Isonychiidae	Isonychia
Isonychia Italias	Isonychia latias	1	insecta_124_annotator_2	Ephemeroptera	Isonychiidae	Isonychia
Isonychia latias	Isonychia latias	2	insecta_124_annotator_2	Ephemeroptera	Isonychiidae	Isonychia
Dichodontocis guangzhouensis	Dichodontocis guangzhouensis	2	insecta_125_annotator_1	Coleoptera	Ciidae	Dichodontocis
Dichodontocis guangzhouensis	Dichodontocis guangzhouensis	2	insecta_125_annotator_2	Coleoptera	Ciidae	Dichodontocis
Sinalthrobium assingi	Sinlathrobium assingi	1	insecta_126_annotator_1	Coleoptera	Staphylinidae	Sinlathrobium
Sinalthrobium assingi	Sinlathrobium assingi	1	insecta_126_annotator_2	Coleoptera	Staphylinidae	Sinlathrobium
Sinalthrobium lobrathioides	Sinalthrobium lobrathioides	1	insecta_126_annotator_2	Coleoptera	Staphylinidae	Sinlathrobium
Namibdrilus albertalleni	Namibdrilus albertalleni	2	insecta_127_annotator_1	Coleoptera	Elateridae	Namibdrilus
Namibdrilus albertalleni	Namibdrilus albertalleni	1	insecta_127_annotator_2	Coleoptera	Elateridae	Namibdrilus
Buninotus		1	insecta_128_annotator_1				Incorrect annotation
Buninotus niger	Buninotus niger	1	insecta_128_annotator_1	Hemiptera	Reduviidae	Buninotus
Buninotus palikur	Buninotus palikur	1	insecta_128_annotator_1	Hemiptera	Reduviidae	Buninotus
Buninotus		1	insecta_128_annotator_2				Incorrect annotation
Buninotus niger	Buninotus niger	1	insecta_128_annotator_2	Hemiptera	Reduviidae	Buninotus
Buninotus palikur	Buninotus palikur	1	insecta_128_annotator_2	Hemiptera	Reduviidae	Buninotus
Chrysonotopymia aemilia	Chrysonotomyia aemilia	1	insecta_129_annotator_1	Hymenoptera	Chalcidoidea	Chrysonotomyia
Chrysonotopymia auripunctata	Chrysonotomyia auripunctata	1	insecta_129_annotator_1	Hymenoptera	Chalcidoidea	Chrysonotomyia
Chrysonotopymia maculata	Chrysonotomyia maculata	1	insecta_129_annotator_1	Hymenoptera	Chalcidoidea	Chrysonotomyia
Chrysonotopymia susbelli	Chrysonotomyia susbelli	1	insecta_129_annotator_1	Hymenoptera	Chalcidoidea	Chrysonotomyia
Chryssonotomyia susbelli	Chrysonotomyia susbelli	1	insecta_129_annotator_1	Hymenoptera	Chalcidoidea	Chrysonotomyia
Chrysonotopymia aemilia	Chrysonotomyia aemilia	1	insecta_129_annotator_2	Hymenoptera	Chalcidoidea	Chrysonotomyia
Chrysonotopymia auripunctata	Chrysonotomyia auripunctata	1	insecta_129_annotator_2	Hymenoptera	Chalcidoidea	Chrysonotomyia
Chrysonotopymia maculata	Chrysonotomyia maculata	1	insecta_129_annotator_2	Hymenoptera	Chalcidoidea	Chrysonotomyia
Chrysonotopymia susbelli	Chrysonotomyia susbelli	1	insecta_129_annotator_2	Hymenoptera	Chalcidoidea	Chrysonotomyia
A . bimranica	Apatetica bimranica	1	insecta_130_annotator_1	Coleoptera	Staphylinidae	Apatetica
A . confusa	Apatetica confusa	1	insecta_130_annotator_1	Coleoptera	Staphylinidae	Apatetica
A . intermedia	Apatetica intermedia	1	insecta_130_annotator_1	Coleoptera	Staphylinidae	Apatetica
Aapatetica Iaevicollis	Apatetica Iaevicollis	1	insecta_130_annotator_1	Coleoptera	Staphylinidae	Apatetica
Apatetica angusticollis	Apatetica angusticollis	1	insecta_130_annotator_1	Coleoptera	Staphylinidae	Apatetica
Aapatetica Iaevicollis	Apatetica Iaevicollis	1	insecta_130_annotator_2	Coleoptera	Staphylinidae	Apatetica
Apatetica angusticollis	Apatetica angusticollis	1	insecta_130_annotator_2	Coleoptera	Staphylinidae	Apatetica
Apatetica confusaA–F	Apatetica confusa	1	insecta_130_annotator_2	Coleoptera	Staphylinidae	Apatetica
Apatetica internedia	Apatetica internedia	1	insecta_130_annotator_2	Coleoptera	Staphylinidae	Apatetica
Nilsandytes diversus	Nilssondytes diversus	1	insecta_131_annotator_1	Coleoptera	Dytiscidae	Nilssondytes
Nilsandytes diversus	Nilssondytes diversus	1	insecta_131_annotator_2	Coleoptera	Dytiscidae	Nilssondytes
Nilssondytes diversus	Nilssondytes diversus	1	insecta_131_annotator_2	Coleoptera	Dytiscidae	Nilssondytes
Serangium Blackburn		1	insecta_132_annotator_1				Incorrect annotation
Serangium xinjingensis	Serangium xinpingensis	1	insecta_132_annotator_1	Coleoptera	Coccinellidae	Serangium
Serangium xinpingenesis	Serangium xinpingensis	1	insecta_132_annotator_1	Coleoptera	Coccinellidae	Serangium
Serangium Blackburn		1	insecta_132_annotator_2				Incorrect annotation
Serangium xinjingensis	Serangium xinpingensis	1	insecta_132_annotator_2	Coleoptera	Coccinellidae	Serangium
Neotropiconyttus armandoi	Neotropiconyttus armandoi	2	insecta_133_annotator_1	Hemiptera	Reduviidae	Neotropiconyttus
Neotropiconyttus dama	Neotropiconyttus dama	1	insecta_133_annotator_1	Hemiptera	Reduviidae	Neotropiconyttus
Netropiconyttus alboannulatus	Neotropiconyttus alboannulatus	1	insecta_133_annotator_1	Hemiptera	Reduviidae	Neotropiconyttus
Netropiconyttus armandoi	Neotropiconyttus amandoi	1	insecta_133_annotator_1	Hemiptera	Reduviidae	Neotropiconyttus
Neotropiconyttus alboannulatus	Neotropiconyttus alboannulatus	1	insecta_133_annotator_2	Hemiptera	Reduviidae	Neotropiconyttus
Neotropiconyttus amandoi	Neotropiconyttus amandoi	1	insecta_133_annotator_2	Hemiptera	Reduviidae	Neotropiconyttus
Neotropiconyttus armandoi	Neotropiconyttus armandoi	3	insecta_133_annotator_2	Hemiptera	Reduviidae	Neotropiconyttus
Neotropiconyttus dama	Neotropiconyttus dama	1	insecta_133_annotator_2	Hemiptera	Reduviidae	Neotropiconyttus
Netropiconyttus armandoi	Neotropiconyttus armandoi	1	insecta_133_annotator_2	Hemiptera	Reduviidae	Neotropiconyttus
Paraparatrechina Donisthorpe		1	insecta_134_annotator_1				Incorrect annotation
Paraparatrechina neela	Paraparatrechina neela	2	insecta_134_annotator_1	Hymenoptera	Formicidae	Paraparatrechina
Paraparatrechina neela	Paraparatrechina neela	2	insecta_134_annotator_2	Hymenoptera	Formicidae	Paraparatrechina
Paracoccus gillianwatsonae	Paracoccus gillianwatsonae	2	insecta_135_annotator_1	Hemiptera	Pseudococcidae	Paracoccus
Paracoccus spillianwatsonae	Paracoccus gillianwatsonae	1	insecta_135_annotator_1	Hemiptera	Pseudococcidae	Paracoccus
Paracoccus wui	Paracoccus wui	3	insecta_135_annotator_1	Hemiptera	Pseudococcidae	Paracoccus
Paracoccus gillianwatsonae	Paracoccus gillianwatsonae	1	insecta_135_annotator_2	Hemiptera	Pseudococcidae	Paracoccus
Paracoccus spillianwatsonae	Paracoccus gillianwatsonae	1	insecta_135_annotator_2	Hemiptera	Pseudococcidae	Paracoccus
Paracoccus wui	Paracoccus wui	1	insecta_135_annotator_2	Hemiptera	Pseudococcidae	Paracoccus
P . dactylina	Phaecadophora dactylina	1	insecta_136_annotator_1	Lepidoptera	Tortricidae	Phaecadophora
Phaecadophora		1	insecta_136_annotator_1				Incorrect annotation
Phaecadophora vascularis	Phaecadophora vascularis	1	insecta_136_annotator_1	Lepidoptera	Tortricidae	Phaecadophora
Phaecadophora dactylina_Li	Phaecadophora dactylina	1	insecta_136_annotator_2	Lepidoptera	Tortricidae	Phaecadophora
Phaecadophora vascularis	Phaecadophora vascularis	1	insecta_136_annotator_2	Lepidoptera	Tortricidae	Phaecadophora
Habrophleba dakkii	Habrophlebia dakki	1	insecta_137_annotator_1	Ephemeroptera	Leptophlebiidae	Habrophlebia
Habrophlebia dakki	Habrophlebia dakki	1	insecta_137_annotator_1	Ephemeroptera	Leptophlebiidae	Habrophlebia
Habrophlebia dakkil	Habrophlebia dakki	1	insecta_137_annotator_1	Ephemeroptera	Leptophlebiidae	Habrophlebia
Habrophleba dakkii	Habrophlebia dakki	1	insecta_137_annotator_2	Ephemeroptera	Leptophlebiidae	Habrophlebia
Habrophlebia dakki	Habrophlebia dakki	1	insecta_137_annotator_2	Ephemeroptera	Leptophlebiidae	Habrophlebia
Falsophrixothrix		1	insecta_138_annotator_1				Incorrect annotation
Hiliformis		1	insecta_138_annotator_1				Incorrect annotation
R . laosensis	Rhagophthalmus laosensis	1	insecta_138_annotator_1	Coleoptera	Rhagophthalmidae	Rhagophthalmus
R . longipennis	Rhagophthalmus longipennis	1	insecta_138_annotator_1	Coleoptera	Rhagophthalmidae	Rhagophthalmus
R . minutus	Rhagophthalmus minutus	2	insecta_138_annotator_1	Coleoptera	Rhagophthalmidae	Rhagophthalmus
R . nanus	Rhagophthalmus nanus	1	insecta_138_annotator_1	Coleoptera	Rhagophthalmidae	Rhagophthalmus
R . tonkineus	Rhagophthalmus tonkineus	1	insecta_138_annotator_1	Coleoptera	Rhagophthalmidae	Rhagophthalmus
rhagophthalmids		1	insecta_138_annotator_1				Incorrect annotation
Rhagophthalmus		1	insecta_138_annotator_1				Incorrect annotation
Rhagophthalmus nanus	Rhagophthalmus nanus	2	insecta_138_annotator_1	Coleoptera	Rhagophthalmidae	Rhagophthalmus
Rhagophthalmus nanus	Rhagophthalmus nanus	2	insecta_138_annotator_2	Coleoptera	Rhagophthalmidae	Rhagophthalmus
E . easoana	Eburopone easoana	1	insecta_139_annotator_1	Hymenoptera	Formicidae	Eburopone
Ebuppone easoa	Eburopone easoana	1	insecta_139_annotator_1	Hymenoptera	Formicidae	Eburopone
Eburopone easoana	Eburopone easoana	1	insecta_139_annotator_1	Hymenoptera	Formicidae	Eburopone
Eburopone easoana	Eburopone easoana	1	insecta_139_annotator_2	Hymenoptera	Formicidae	Eburopone
Rhopalopsole bawanglinga	Rhopalopsole bawanglinga	1	insecta_140_annotator_1	Plecoptera	Leuctridae	Rhopalopsole
Rhopalopsole dentiloba	Rhopalopsole dentiloba	1	insecta_140_annotator_1	Plecoptera	Leuctridae	Rhopalopsole
Rhopalopsole bawanglinga	Rhopalopsole bawanglinga	1	insecta_140_annotator_2	Plecoptera	Leuctridae	Rhopalopsole
Neobelocera funcata	Neobelocera funcata	1	insecta_141_annotator_1	Hemiptera	Delphacidae	Neobelocera
Neobelocera parvulasp	Neobelocera parvulas	1	insecta_141_annotator_1	Hemiptera	Delphacidae	Neobelocera
Neobelocera asymmetric	Neobelocera asymmetric	1	insecta_141_annotator_2	Hemiptera	Delphacidae	Neobelocera
Neobelocera funcata	Neobelocera funcata	1	insecta_141_annotator_2	Hemiptera	Delphacidae	Neobelocera
Neobelocera parvulasp	Neobelocera parvulasp	1	insecta_141_annotator_2	Hemiptera	Delphacidae	Neobelocera
Cryptotermes pugnus	Cryptotermes pugnus	2	insecta_142_annotator_1	Blattodea	Kalotermitidae	Cryptotermes
Cryptotermes pugnus	Cryptotermes pugnus	1	insecta_142_annotator_2	Blattodea	Kalotermitidae	Cryptotermes
Protogygia pyorensis	Protogygia pyorensis	1	insecta_143_annotator_1	Lepidoptera	Noctuidae	Protogygia
Protogygia pyorensis	Protogygia pyorensis	1	insecta_143_annotator_2	Lepidoptera	Noctuidae	Protogygia
Ismarus Haliday		1	insecta_144_annotator_1	Hymenoptera	Diapriidae	Ismarus
Ismarus robustus	Ismarus robustus	1	insecta_144_annotator_1	Hymenoptera	Diapriidae	Ismarus
Ismarus unisulcus	Ismarus unisulcus	1	insecta_144_annotator_1	Hymenoptera	Diapriidae	Ismarus
Ismarus robustus	Ismarus robustus	1	insecta_144_annotator_2	Hymenoptera	Diapriidae	Ismarus
Ismarus unisulcus	Ismarus unisulcus	1	insecta_144_annotator_2	Hymenoptera	Diapriidae	Ismarus
S . fasciatus	Smilidarnis fasciatus	1	insecta_145_annotator_1	Hemiptera	Membracidae	Smilidarnis
Smilidarnis robustussp	Smilidarnis robustus	1	insecta_145_annotator_1	Hemiptera	Membracidae	Smilidarnis
Smillidamis duocornus	Smilidarnis duocornus	1	insecta_145_annotator_1	Hemiptera	Membracidae	Smilidarnis
Smillidarnis erwini	Smillidarnis erwini	1	insecta_145_annotator_1	Hemiptera	Membracidae	Smilidarnis
Smilidarnis robustussp	Smilidarnis robustus	1	insecta_145_annotator_2	Hemiptera	Membracidae	Smilidarnis
Smillidamis duocornus	Smilidarnis duocornus	1	insecta_145_annotator_2	Hemiptera	Membracidae	Smilidarnis
Smillidarnis erwini	Smillidarnis erwini	1	insecta_145_annotator_2	Hemiptera	Membracidae	Smilidarnis
Acidota crenata	Acidota crenata	1	insecta_146_annotator_1	Coleoptera	Staphylinidae	Acidota
Acidota montana	Acidota montana	1	insecta_146_annotator_1	Coleoptera	Staphylinidae	Acidota
Acidota nivicola	Acidota nivicola	1	insecta_146_annotator_1	Coleoptera	Staphylinidae	Acidota
B_Acidota_dawai	Acidota dawai	1	insecta_146_annotator_1	Coleoptera	Staphylinidae	Acidota
Acidota crenata	Acidota crenata	1	insecta_146_annotator_2	Coleoptera	Staphylinidae	Acidota
Acidota montana	Acidota montana	1	insecta_146_annotator_2	Coleoptera	Staphylinidae	Acidota
Acidota nivicola	Acidota nivicola	1	insecta_146_annotator_2	Coleoptera	Staphylinidae	Acidota
B_Acidota_dawai	Acidota dawai	1	insecta_146_annotator_2	Coleoptera	Staphylinidae	Acidota
Dentatissus longispinos	Dentatissus longispinosus	1	insecta_147_annotator_1	Hemiptera	Issidae	Dentatissus
Dentatissus brachys	Dentatissus brachys	1	insecta_147_annotator_2	Hemiptera	Issidae	Dentatissus
Dentatissus longispinosus	Dentatissus longispinosus	1	insecta_147_annotator_2	Hemiptera	Issidae	Dentatissus
Norellisoma waxiense	Norellisoma wuxienses	1	insecta_148_annotator_1	Diptera	Scathophagidae	Norellisoma
Norellisoma wuxiensesp	Norellisoma wuxienses	1	insecta_148_annotator_1	Diptera	Scathophagidae	Norellisoma
Norellisoma yintiaeonse	Norellisoma yintiaeonse	1	insecta_148_annotator_1	Diptera	Scathophagidae	Norellisoma
Norellisoma yintiaoense	Norellisoma yintiaeonse	1	insecta_148_annotator_1	Diptera	Scathophagidae	Norellisoma
Norellisoma waxiense	Norellisoma wuxienses	1	insecta_148_annotator_2	Diptera	Scathophagidae	Norellisoma
Norellisoma wuxiensesp	Norellisoma wuxienses	1	insecta_148_annotator_2	Diptera	Scathophagidae	Norellisoma
Norellisoma yintiaeonse	Norellisoma yintiaeonse	1	insecta_148_annotator_2	Diptera	Scathophagidae	Norellisoma
Phaonia agitata	Phaonia agitata	2	insecta_149_annotator_1	Diptera	Muscidae	Phaonia
Phaonia boleticola	Phaonia boleticola	1	insecta_149_annotator_1	Diptera	Muscidae	Phaonia
Phaonia nuijangensis	Phaonia nuijangensis	1	insecta_149_annotator_1	Diptera	Muscidae	Phaonia
Phaonia nujiangensis	Phaonia nuijangensis	2	insecta_149_annotator_1	Diptera	Muscidae	Phaonia
Phaonia agitata	Phaonia agitata	1	insecta_149_annotator_2	Diptera	Muscidae	Phaonia
Phaonia nuijangensis	Phaonia nuijangensis	1	insecta_149_annotator_2	Diptera	Muscidae	Phaonia
C_H . rayi	Hypothyce rayi	3	insecta_150_annotator_1	Coleoptera	Scarabaeidae	Hypothyce
H . rayi	Hypothyce rayi	1	insecta_150_annotator_1	Coleoptera	Scarabaeidae	Hypothyce
Hypothyce	Hypothyce rayi	2	insecta_150_annotator_1	Coleoptera	Scarabaeidae	Hypothyce
Hypothyce rayi	Hypothyce rayi	1	insecta_150_annotator_1	Coleoptera	Scarabaeidae	Hypothyce
Hypothyce rayi	Hypothyce rayi	1	insecta_150_annotator_2	Coleoptera	Scarabaeidae	Hypothyce
