# Supplementary material for: RECODE - Relational Ecological COrpus for Data Extraction
Source: Biodivers Data J. 2026 Apr 17;14:e177365. doi: 10.3897/BDJ.14.e177365 (PMC13109734; doi:10.3897/BDJ.14.e177365)
Supplement: Supplementary material 3 — Count of labels in RECODE [file bdj-14-e177365-s003.csv]

label	absolute	relative
TraitVal	3202	36.4319035157583
Trait	2995	34.0766867675503
Loc	716	8.1465468198885
LocDate	486	5.52963932187962
Coord	433	4.92661281146888
Unit	339	3.85709409489134
Species	298	3.39060188872454
Sex	213	2.42348390032996
Others	107	1.21743087950848
