# Supplementary material for: RECODE - Relational Ecological COrpus for Data Extraction
Source: Biodivers Data J. 2026 Apr 17;14:e177365. doi: 10.3897/BDJ.14.e177365 (PMC13109734; doi:10.3897/BDJ.14.e177365)
Supplement: Supplementary material 4 — Count of relations in RECODE [file bdj-14-e177365-s004.csv]

relation	absolute	relative
meas_trait	3187	22.7870727870728
meas_Species	3097	22.1435721435721
meas_Sex	2810	20.0915200915201
meas_Unit	2629	18.7973687973688
OCCURS	584	4.17560417560418
DATE	485	3.46775346775347
meas_Count	478	3.41770341770342
GIVEN COORDS	433	3.0959530959531
Others	283	2.02345202345202
